# Supplementary material for: The Antimicrobial Potential and Aquaculture Wastewater Treatment Ability of Penaeidins 3a Transgenic Duckweed
Source: Plants (Basel). 2023 Apr 20;12(8):1715. doi: 10.3390/plants12081715 (PMC10144588; doi:10.3390/plants12081715)
Supplement: Supplementary file 1 [file plants-12-01715-s001.zip]

Archive with 1 entries (1 files):
- plants-2269299-supplementary.pdf
